# Supplementary material for: Mechanistic Effects of Amino Acids and Glucose in a Novel Glutaric Aciduria Type 1 Cell Model
Source: PLoS One. 2014 Oct 15;9(10):e110181. doi: 10.1371/journal.pone.0110181 (PMC4198201; doi:10.1371/journal.pone.0110181)
Supplement: Data S1 — Raw data for qPCR calculations, flow cytometry analysis, and ATP and NADH analysis. (XLSX) [file pone.0110181.s003.xlsx]

## Sheet: qPCR raw data
	Ct			GADPH			dCt			AVG NC	ddCt			2^-ddCt			AVE	SD
caspase3	S1	S2	S3	S1_Ct	S2_Ct	S3_Ct	S1	S2	S3		S1	S2	S3	S1	S2	S3
NC	26.67	26.81	26.94	19.37	19.33	19.28	7.3	7.48	7.66	7.48	-0.18	0	0.18	1.13288	1	0.882703	1.0052	0.125171
LV-shRNA	24.82	25.01	25.23	19.74	19.73	19.71	5.08	5.28	5.52		-2.4	-2.2	-1.96	5.27803	4.59479	3.89062	4.58781	0.693732
NC + 5mM Lysine	26.48	26.56	26.8	19.69	19.61	19.66	6.79	6.95	7.14		-0.69	-0.53	-0.34	1.61328	1.44393	1.26576	1.44099	0.173782
LV-shRNA + 5mM Lysine	24.68	24.55	24.8	20.26	20.09	20.3	4.42	4.46	4.5		-3.06	-3.02	-2.98	8.33973	8.11168	7.88986	8.11375	0.224939
LV-shRNA + 5mM Lysine+ 10mM Leucine	25.38	25.06	25.13	19.84	19.88	19.81	5.54	5.18	5.32		-1.94	-2.3	-2.16	3.83706	4.92458	4.46915	4.41026	0.546147
LV-shRNA + 5mM Lysine+ 0.45g/L Tyrosine	25.54	25.21	25.33	19.83	19.7	19.75	5.71	5.51	5.58		-1.77	-1.97	-1.9	3.41054	3.91768	3.73213	3.68678	0.256594
LV-shRNA + 5mM Lysine+ 2mM Arginine	26.26	26.05	26.24	19.6	19.4	19.62	6.66	6.65	6.62		-0.82	-0.83	-0.86	1.76541	1.77769	1.81504	1.78604	0.0258502
LV-shRNA + 5mM Lysine+ 2mM Homoarginine	25.69	25.59	25.53	19.27	19.14	19.19	6.42	6.45	6.34		-1.06	-1.03	-1.14	2.08493	2.04202	2.20381	2.11026	0.0838132
LV-shRNA + 5mM Lysine+ 2g/L Glucose	24.86	24.74	24.74	20.02	19.91	19.95	4.84	4.83	4.79		-2.64	-2.65	-2.69	6.23332	6.27667	6.45313	6.32104	0.116432
	Ct			GADPH			dCt			AVG NC	ddCt			2^-ddCt			AVE	SD
caspase9	S1	S2	S3	S1_Ct	S2_Ct	S3_Ct	S1	S2	S3		S1	S2	S3	S1	S2	S3
NC	22.07	21.74	21.43	19.37	19.33	19.28	2.7	2.41	2.15	2.42	0.28	-0.01	-0.27	0.823591	1.00696	1.20581	1.01212	0.191161
LV-shRNA	20.42	20.38	20.32	19.74	19.73	19.71	0.68	0.65	0.61		-1.74	-1.77	-1.81	3.34035	3.41054	3.50642	3.4191	0.0833663
NC + 5mM Lysine	21.6	21.37	21.8	19.69	19.61	19.66	1.91	1.76	2.14		-0.51	-0.66	-0.28	1.42405	1.58008	1.21419	1.40611	0.183602
LV-shRNA + 5mM Lysine	20.19	20.17	20.3	20.26	20.09	20.3	-0.07	0.08	0		-2.49	-2.34	-2.42	5.61778	5.06303	5.35171	5.34417	0.277453
LV-shRNA + 5mM Lysine+ 10mM Leucine	20.34	20.55	20.42	19.84	19.88	19.81	0.5	0.67	0.61		-1.92	-1.75	-1.81	3.78423	3.36359	3.50642	3.55141	0.213901
LV-shRNA + 5mM Lysine+ 0.45g/L Tyrosine	20.79	20.66	20.7	19.83	19.7	19.75	0.96	0.96	0.95		-1.46	-1.46	-1.47	2.75108	2.75108	2.77022	2.75746	0.0110478
LV-shRNA + 5mM Lysine+ 2mM Arginine	21.36	21	21.61	19.6	19.4	19.62	1.76	1.6	1.99		-0.66	-0.82	-0.43	1.58008	1.76541	1.34723	1.56424	0.209536
LV-shRNA + 5mM Lysine+ 2mM Homoarginine	20.66	20.42	20.73	19.27	19.14	19.19	1.39	1.28	1.54		-1.03	-1.14	-0.88	2.04202	2.20381	1.84038	2.02874	0.182081
LV-shRNA + 5mM Lysine+ 2g/L Glucose	20.39	20.21	20.12	20.02	19.91	19.95	0.37	0.3	0.17		-2.05	-2.12	-2.25	4.14106	4.34694	4.75683	4.41494	0.313466
	Ct			GADPH			dCt			AVG NC	ddCt			2^-ddCt			AVE	SD
Bax	S1	S2	S3	S1_Ct	S2_Ct	S3_Ct	S1	S2	S3		S1	S2	S3	S1	S2	S3
NC	23.15	22.99	23.29	19.37	19.33	19.28	3.78	3.66	4.01	3.81	-0.03	-0.15	0.2	1.02101	1.10957	0.870551	1.00038	0.120838
LV-shRNA	20.69	20.62	20.75	19.74	19.73	19.71	0.95	0.89	1.04		-2.86	-2.92	-2.77	7.26015	7.56846	6.82108	7.21656	0.375593
NC + 5mM Lysine	22.57	22.37	22.6	19.69	19.61	19.66	2.88	2.76	2.94		-0.93	-1.05	-0.87	1.90528	2.07053	1.82766	1.93449	0.124041
LV-shRNA + 5mM Lysine	20.74	20.67	20.97	20.26	20.09	20.3	0.48	0.58	0.67		-3.33	-3.23	-3.14	10.0561	9.38268	8.81524	9.41801	0.621187
LV-shRNA + 5mM Lysine+ 10mM Leucine	20.74	20.82	20.81	19.84	19.88	19.81	0.9	0.94	1		-2.91	-2.87	-2.81	7.51618	7.31065	7.01285	7.27989	0.253074
LV-shRNA + 5mM Lysine+ 0.45g/L Tyrosine	21.8	21.6	21.68	19.83	19.7	19.75	1.97	1.9	1.93		-1.84	-1.91	-1.88	3.5801	3.75809	3.68075	3.67298	0.0892494
LV-shRNA + 5mM Lysine+ 2mM Arginine	22.64	21.83	22.38	19.6	19.4	19.62	3.04	2.43	2.76		-0.77	-1.38	-1.05	1.70527	2.60268	2.07053	2.12616	0.451286
LV-shRNA + 5mM Lysine+ 2mM Homoarginine	21.38	21.2	21.34	19.27	19.14	19.19	2.11	2.06	2.15		-1.7	-1.75	-1.66	3.24901	3.36359	3.16017	3.25759	0.101981
LV-shRNA + 5mM Lysine+ 2g/L Glucose	20.97	20.72	20.83	20.02	19.91	19.95	0.95	0.81	0.88		-2.86	-3	-2.93	7.26015	8	7.6211	7.62709	0.36996
	Ct			GADPH			dCt			AVG NC	ddCt			2^-ddCt			AVE	SD
Jun	S1	S2	S3	S1_Ct	S2_Ct	S3_Ct	S1	S2	S3		S1	S2	S3	S1	S2	S3
NC	20.09	20.3	20.17	19.37	19.33	19.28	0.72	0.97	0.89	0.86	-0.14	0.11	0.03	1.10191	0.926588	0.97942	1.00264	0.089935
LV-shRNA	18.03	18.14	18.05	19.74	19.73	19.71	-1.71	-1.59	-1.66		-2.57	-2.45	-2.52	5.93809	5.46416	5.73582	5.71269	0.237812
NC + 5mM Lysine	19.83	19.48	20	19.69	19.61	19.66	0.14	-0.13	0.34		-0.72	-0.99	-0.52	1.64718	1.98618	1.43396	1.68911	0.278492
LV-shRNA + 5mM Lysine	18.12	17.89	18.13	20.26	20.09	20.3	-2.14	-2.2	-2.17		-3	-3.06	-3.03	8	8.33973	8.1681	8.16927	0.169866
LV-shRNA + 5mM Lysine+ 10mM Leucine	18.16	18.28	18.18	19.84	19.88	19.81	-1.68	-1.6	-1.63		-2.54	-2.46	-2.49	5.81589	5.50217	5.61778	5.64528	0.158659
LV-shRNA + 5mM Lysine+ 0.45g/L Tyrosine	18.34	18.65	18.48	19.83	19.7	19.75	-1.49	-1.05	-1.27		-2.35	-1.91	-2.13	5.09824	3.75809	4.37717	4.41117	0.670722
LV-shRNA + 5mM Lysine+ 2mM Arginine	19.08	19.37	19.32	19.6	19.4	19.62	-0.52	-0.03	-0.3		-1.38	-0.89	-1.16	2.60268	1.85318	2.23457	2.23014	0.374773
LV-shRNA + 5mM Lysine+ 2mM Homoarginine	18.52	18.3	18.64	19.27	19.14	19.19	-0.75	-0.84	-0.55		-1.61	-1.7	-1.41	3.05252	3.24901	2.65737	2.9863	0.301326
LV-shRNA + 5mM Lysine+ 2g/L Glucose	18.4	18.21	18.37	20.02	19.91	19.95	-1.62	-1.7	-1.58		-2.48	-2.56	-2.44	5.57897	5.89708	5.42642	5.63416	0.240133
	Ct			GADPH			dCt			AVG NC	ddCt			2^-ddCt			AVE	SD
Fumarase	S1	S2	S3	S1_Ct	S2_Ct	S3_Ct	S1	S2	S3		S1	S2	S3	S1	S2	S3
NC	23.44	23.29	23.09	19.37	19.33	19.28	4.07	3.96	3.81	3.95	0.12	0.01	-0.14	0.920188	0.993092	1.10191	1.00506	0.0914481
LV-shRNA	24.49	24.36	24.41	19.74	19.73	19.71	4.75	4.63	4.7		0.8	0.68	0.75	0.574349	0.624165	0.594604	0.597706	0.0250525
NC + 5mM Lysine	23.44	23.59	23.51	19.69	19.61	19.66	3.75	3.98	3.85		-0.2	0.03	-0.1	1.1487	0.97942	1.07177	1.06663	0.0847561
LV-shRNA + 5mM Lysine	25.52	25.15	25.9	20.26	20.09	20.3	5.26	5.06	5.6		1.31	1.11	1.65	0.403321	0.463294	0.31864	0.395085	0.0726778
LV-shRNA + 5mM Lysine+ 10mM Leucine	24.56	24.67	24.65	19.84	19.88	19.81	4.72	4.79	4.84		0.77	0.84	0.89	0.586417	0.558644	0.539614	0.561558	0.0235374
LV-shRNA + 5mM Lysine+ 0.45g/L Tyrosine	24.09	24.28	24.2	19.83	19.7	19.75	4.26	4.58	4.45		0.31	0.63	0.5	0.806642	0.646176	0.707107	0.719975	0.0810029
LV-shRNA + 5mM Lysine+ 2mM Arginine	24.26	23.94	23.99	19.6	19.4	19.62	4.66	4.54	4.37		0.71	0.59	0.42	0.61132	0.664343	0.747425	0.674363	0.0686032
LV-shRNA + 5mM Lysine+ 2mM Homoarginine	23.77	23.76	23.75	19.27	19.14	19.19	4.5	4.62	4.56		0.55	0.67	0.61	0.68302	0.628507	0.655197	0.655575	0.0272587
LV-shRNA + 5mM Lysine+ 2g/L Glucose	24.87	24.59	24.89	20.02	19.91	19.95	4.85	4.68	4.94		0.9	0.73	0.99	0.535887	0.602904	0.503478	0.547423	0.050707
	Ct			GADPH			dCt			AVG NC	ddCt			2^-ddCt			AVE	SD
Citrate Synthase	S1	S2	S3	S1_Ct	S2_Ct	S3_Ct	S1	S2	S3		S1	S2	S3	S1	S2	S3
NC	20.94	20.89	20.87	19.37	19.33	19.28	1.57	1.56	1.59	1.57	0	-0.01	0.02	1	1.00696	0.986233	0.997729	0.0105464
LV-shRNA	22.39	22.25	22.47	19.74	19.73	19.71	2.65	2.52	2.76		1.08	0.95	1.19	0.473029	0.517632	0.438303	0.476321	0.0397672
NC + 5mM Lysine	21.35	21.23	21.4	19.69	19.61	19.66	1.66	1.62	1.74		0.09	0.05	0.17	0.939523	0.965936	0.888843	0.931434	0.0391782
LV-shRNA + 5mM Lysine	23.22	23.04	23.25	20.26	20.09	20.3	2.96	2.95	2.95		1.39	1.38	1.38	0.381565	0.384219	0.384219	0.383334	0.00153228
LV-shRNA + 5mM Lysine+ 10mM Leucine	22.4	22.64	22.69	19.84	19.88	19.81	2.56	2.76	2.88		0.99	1.19	1.31	0.503478	0.438303	0.403321	0.448367	0.0508313
LV-shRNA + 5mM Lysine+ 0.45g/L Tyrosine	21.85	21.71	21.76	19.83	19.7	19.75	2.02	2.01	2.01		0.45	0.44	0.44	0.732043	0.737135	0.737135	0.735437	0.00293973
LV-shRNA + 5mM Lysine+ 2mM Arginine	21.54	21.2	21.25	19.6	19.4	19.62	1.94	1.8	1.63		0.37	0.23	0.06	0.773782	0.852635	0.959264	0.861894	0.0930868
LV-shRNA + 5mM Lysine+ 2mM Homoarginine	20.99	21.16	21.02	19.27	19.14	19.19	1.72	2.02	1.83		0.15	0.45	0.26	0.90125	0.732043	0.835088	0.822794	0.0852711
LV-shRNA + 5mM Lysine+ 2g/L Glucose	22.51	22.6	22.56	20.02	19.91	19.95	2.49	2.69	2.61		0.92	1.12	1.04	0.528509	0.460094	0.486327	0.491643	0.034516
	Ct			GADPH			dCt			AVG NC	ddCt			2^-ddCt			AVE	SD
caspase8	S1	S2	S3	S1_Ct	S2_Ct	S3_Ct	S1	S2	S3		S1	S2	S3	S1	S2	S3
NC	26.36	26.59	26.41	19.37	19.33	19.28	6.99	7.26	7.13	7.13	-0.14	0.13	0	1.10191	0.913831	1	1.00525	0.0941465
LV-shRNA	24.89	24.95	24.89	19.74	19.73	19.71	5.15	5.22	5.18		-1.98	-1.91	-1.95	3.94493	3.75809	3.86375	3.85559	0.0936866
NC + 5mM Lysine	26.07	26.33	26.21	19.69	19.61	19.66	6.38	6.72	6.55		-0.75	-0.41	-0.58	1.68179	1.32869	1.49485	1.50178	0.176655
LV-shRNA + 5mM Lysine	24.76	24.52	24.64	20.26	20.09	20.3	4.5	4.43	4.34		-2.63	-2.7	-2.79	6.19026	6.49802	6.9163	6.53486	0.364418
LV-shRNA + 5mM Lysine+ 10mM Leucine	25.03	25.03	24.91	19.84	19.88	19.81	5.19	5.15	5.1		-1.94	-1.98	-2.03	3.83706	3.94493	4.08405	3.95535	0.123825
LV-shRNA + 5mM Lysine+ 0.45g/L Tyrosine	25.53	25.16	25.05	19.83	19.7	19.75	5.7	5.46	5.3		-1.43	-1.67	-1.83	2.69447	3.18215	3.55537	3.14399	0.431718
LV-shRNA + 5mM Lysine+ 2mM Arginine	25.68	25.36	25.88	19.6	19.4	19.62	6.08	5.96	6.26		-1.05	-1.17	-0.87	2.07053	2.25012	1.82766	2.04944	0.212015
LV-shRNA + 5mM Lysine+ 2mM Homoarginine	24.8	24.62	24.79	19.27	19.14	19.19	5.53	5.48	5.6		-1.6	-1.65	-1.53	3.03143	3.13834	2.88786	3.01921	0.125686
LV-shRNA + 5mM Lysine+ 2g/L Glucose	24.99	25.38	25.13	20.02	19.91	19.95	4.97	5.47	5.18		-2.16	-1.66	-1.95	4.46915	3.16017	3.86375	3.83102	0.655105
	Ct			GADPH			dCt			AVG NC	ddCt			2^-ddCt			AVE	SD
Bcl-2	S1	S2	S3	S1_Ct	S2_Ct	S3_Ct	S1	S2	S3		S1	S2	S3	S1	S2	S3
NC	20.21	20.16	20.12	19.37	19.33	19.28	0.84	0.83	0.84	0.84	0	-0.01	0	1	1.00696	1	1.00232	0.00401579
LV-shRNA	21.92	21.9	21.89	19.74	19.73	19.71	2.18	2.17	2.18		1.34	1.33	1.34	0.395021	0.397768	0.395021	0.395937	0.00158632
NC + 5mM Lysine	20.39	20.19	20.32	19.69	19.61	19.66	0.7	0.58	0.66		-0.14	-0.26	-0.18	1.10191	1.19748	1.13288	1.14409	0.0487622
LV-shRNA + 5mM Lysine	23.04	22.8	22.94	20.26	20.09	20.3	2.78	2.71	2.64		1.94	1.87	1.8	0.260616	0.273573	0.287175	0.273788	0.0132804
LV-shRNA + 5mM Lysine+ 10mM Leucine	21.93	22.11	21.81	19.84	19.88	19.81	2.09	2.23	2		1.25	1.39	1.16	0.420448	0.381565	0.447513	0.416509	0.0331499
LV-shRNA + 5mM Lysine+ 0.45g/L Tyrosine	21.44	21.68	21.09	19.83	19.7	19.75	1.61	1.98	1.34		0.77	1.14	0.5	0.586417	0.45376	0.707107	0.582428	0.126721
LV-shRNA + 5mM Lysine+ 2mM Arginine	20.58	20.38	20.59	19.6	19.4	19.62	0.98	0.98	0.97		0.14	0.14	0.13	0.907519	0.907519	0.913831	0.909623	0.00364441
LV-shRNA + 5mM Lysine+ 2mM Homoarginine	20.77	20.73	20.72	19.27	19.14	19.19	1.5	1.59	1.53		0.66	0.75	0.69	0.632878	0.594604	0.619854	0.615779	0.0194601
LV-shRNA + 5mM Lysine+ 2g/L Glucose	22.1	22.27	22.15	20.02	19.91	19.95	2.08	2.36	2.2		1.24	1.52	1.36	0.423373	0.348686	0.389582	0.387214	0.0373997
	Ct			GADPH			dCt			AVG NC	ddCt			2^-ddCt			AVE	SD
Fos	S1	S2	S3	S1_Ct	S2_Ct	S3_Ct	S1	S2	S3		S1	S2	S3	S1	S2	S3
NC	25.42	25.26	25.44	19.37	19.33	19.28	6.05	5.93	6.16	6.05	0	-0.12	0.11	1	1.08673	0.926588	1.00444	0.0801657
LV-shRNA	23.31	23.24	23.33	19.74	19.73	19.71	3.57	3.51	3.62		-2.48	-2.54	-2.43	5.57897	5.81589	5.38893	5.5946	0.213906
NC + 5mM Lysine	24.97	24.59	25.3	19.69	19.61	19.66	5.28	4.98	5.64		-0.77	-1.07	-0.41	1.70527	2.09943	1.32869	1.71113	0.385407
LV-shRNA + 5mM Lysine	23.54	23.42	23.6	20.26	20.09	20.3	3.28	3.33	3.3		-2.77	-2.72	-2.75	6.82108	6.58873	6.72717	6.71233	0.116885
LV-shRNA + 5mM Lysine+ 10mM Leucine	23.48	23.53	23.46	19.84	19.88	19.81	3.64	3.65	3.65		-2.41	-2.4	-2.4	5.31474	5.27803	5.27803	5.29027	0.0211955
LV-shRNA + 5mM Lysine+ 0.45g/L Tyrosine	23.86	23.79	23.81	19.83	19.7	19.75	4.03	4.09	4.06		-2.02	-1.96	-1.99	4.05584	3.89062	3.97237	3.97294	0.0826106
LV-shRNA + 5mM Lysine+ 2mM Arginine	24.56	24.54	24.38	19.6	19.4	19.62	4.96	5.14	4.76		-1.09	-0.91	-1.29	2.12874	1.87905	2.44528	2.15102	0.283774
LV-shRNA + 5mM Lysine+ 2mM Homoarginine	23.9	23.82	23.78	19.27	19.14	19.19	4.63	4.68	4.59		-1.42	-1.37	-1.46	2.67586	2.58471	2.75108	2.67055	0.0833158
LV-shRNA + 5mM Lysine+ 2g/L Glucose	23.65	23.58	23.54	20.02	19.91	19.95	3.63	3.67	3.59		-2.42	-2.38	-2.46	5.35171	5.20537	5.50217	5.35308	0.148405
	Ct			GADPH			dCt			AVG NC	ddCt			2^-ddCt			AVE	SD
Ketoglutarate Dehydrogenase Complex	S1	S2	S3	S1_Ct	S2_Ct	S3_Ct	S1	S2	S3		S1	S2	S3	S1	S2	S3
NC	22.58	22.57	22.44	19.37	19.33	19.28	3.21	3.24	3.16	3.2	0.01	0.04	-0.04	0.993092	0.972655	1.02811	0.997954	0.0280472
LV-shRNA	24.13	24.09	24.06	19.74	19.73	19.71	4.39	4.36	4.35		1.19	1.16	1.15	0.438303	0.447513	0.450625	0.44548	0.00640765
NC + 5mM Lysine	22.84	22.75	22.83	19.69	19.61	19.66	3.15	3.14	3.17		-0.05	-0.06	-0.03	1.03526	1.04247	1.02101	1.03291	0.0109183
LV-shRNA + 5mM Lysine	24.97	24.56	25.22	20.26	20.09	20.3	4.71	4.47	4.92		1.51	1.27	1.72	0.351111	0.41466	0.303549	0.35644	0.0557469
LV-shRNA + 5mM Lysine+ 10mM Leucine	24.34	24.02	24.13	19.84	19.88	19.81	4.5	4.14	4.32		1.3	0.94	1.12	0.406126	0.521233	0.460094	0.462484	0.0575906
LV-shRNA + 5mM Lysine+ 0.45g/L Tyrosine	24.18	23.52	23.78	19.83	19.7	19.75	4.35	3.82	4.03		1.15	0.62	0.83	0.450625	0.650671	0.562529	0.554608	0.100258
LV-shRNA + 5mM Lysine+ 2mM Arginine	22.8	22.59	22.83	19.6	19.4	19.62	3.2	3.19	3.21		0	-0.01	0.01	1	1.00696	0.993092	1.00002	0.00693154
LV-shRNA + 5mM Lysine+ 2mM Homoarginine	23.22	22.87	23.07	19.27	19.14	19.19	3.95	3.73	3.88		0.75	0.53	0.68	0.594604	0.692555	0.624165	0.637108	0.0502418
LV-shRNA + 5mM Lysine+ 2g/L Glucose	24.72	24.11	24.42	20.02	19.91	19.95	4.7	4.2	4.47		1.5	1	1.27	0.353553	0.5	0.41466	0.422738	0.0735567
	Ct			GADPH			dCt				ddCt			2^-ddCt			AVE	SD
Pyruvate Dehydrogenase Complex	S1	S2	S3	S1_Ct	S2_Ct	S3_Ct	S1	S2	S3	AVG NC	S1	S2	S3	S1	S2	S3
NC	23.24	23.35	23.41	19.37	19.33	19.28	3.87	4.02	4.13	4.01	-0.14	0.01	0.12	1.10191	0.993092	0.920188	1.00506	0.0914481
LV-shRNA	24.86	24.86	24.86	19.74	19.73	19.71	5.12	5.13	5.15		1.11	1.12	1.14	0.463294	0.460094	0.45376	0.459049	0.00485232
NC + 5mM Lysine	23.81	23.98	23.93	19.69	19.61	19.66	4.12	4.37	4.27		0.11	0.36	0.26	0.926588	0.779165	0.835088	0.846947	0.0744238
LV-shRNA + 5mM Lysine	25.71	25.58	25.83	20.26	20.09	20.3	5.45	5.49	5.53		1.44	1.48	1.52	0.368567	0.358489	0.348686	0.358581	0.00994101
LV-shRNA + 5mM Lysine+ 10mM Leucine	24.97	25.02	24.94	19.84	19.88	19.81	5.13	5.14	5.13		1.12	1.13	1.12	0.460094	0.456916	0.460094	0.459034	0.00183488
LV-shRNA + 5mM Lysine+ 0.45g/L Tyrosine	24.64	24.65	24.84	19.83	19.7	19.75	4.81	4.95	5.09		0.8	0.94	1.08	0.574349	0.521233	0.473029	0.52287	0.05068
LV-shRNA + 5mM Lysine+ 2mM Arginine	23.78	23.87	24.58	19.6	19.4	19.62	4.18	4.47	4.96		0.17	0.46	0.95	0.888843	0.726986	0.517632	0.711154	0.186111
LV-shRNA + 5mM Lysine+ 2mM Homoarginine	24.18	23.89	24.03	19.27	19.14	19.19	4.91	4.75	4.84		0.9	0.74	0.83	0.535887	0.598739	0.562529	0.565718	0.0315474
LV-shRNA + 5mM Lysine+ 2g/L Glucose	25.72	25.26	25.49	20.02	19.91	19.95	5.7	5.35	5.54		1.69	1.34	1.53	0.309927	0.395021	0.346277	0.350408	0.042697

## Sheet: flowcyto
	live cell 1	live cell 2	live cell 3	live cell AVE	dead cell 1	dead cell 2	dead cell 3	dead cell AVE	apoptotic cell 1	apoptotic cell 2	apoptotic cell 3	apoptotic cell AVE	apopotic cell SD
NC	95.1	98.2	97.7	97	0	0.1	0	0.0333333	4.9	1.7	2.3	2.96667	1.70098
LV-shRNA	79.4	78.2	77.1	78.2333	1	1.1	1	1.03333	19.7	20.6	21.8	20.7	1.05357
NC + 5mM Lysine	94.6	96.1	93.4	94.7	2.1	0.1	2.7	1.63333	3.3	3.7	3.9	3.63333	0.305505
LV-shRNA + 5mM Lysine	71.2	75.9	75.7	74.2667	5.8	0.7	0.3	2.26667	23	23.4	24	23.4667	0.503322
LV-shRNA + 5mM Lysine+ 10mM Leucine	77.2	77.3	72.8	75.7667	4.5	0.3	5.6	3.46667	18.3	22.4	21.6	20.7667	2.17332
LV-shRNA + 5mM Lysine+ 0.45g/L Tyrosine	79.9	76	78.4	78.1	1.8	2.3	2.1	2.06667	18.3	21.7	19.6	19.8667	1.71561
LV-shRNA + 5mM Lysine+ 2mM Arginine	86.5	89	89	88.1667	0.3	0.7	0.5	0.5	13.3	10.4	10.5	11.4	1.64621
LV-shRNA + 5mM Lysine+ 2mM Homoarginine	85.2	86.2	84.6	85.3333	0.1	0.9	1.5	0.833333	14.7	12.8	13.9	13.8	0.953939
LV-shRNA + 5mM Lysine+ 2g/L Glucose	79.5	75.6	74.1	76.4	0.2	1.2	1.2	0.866667	20.3	23.2	24.7	22.7333	2.23681
	apoptotic cell AVE	live cell AVE	dead cell AVE
NC	2.96667	97	0.0333333
LV-shRNA	20.7	78.2333	1.03333
NC + 5mM Lysine	3.63333	94.7	1.63333
LV-shRNA + 5mM Lysine	23.4667	74.2667	2.26667
LV-shRNA + 5mM Lysine+ 10mM Leucine	20.7667	75.7667	3.46667
LV-shRNA + 5mM Lysine+ 0.45g/L Tyrosine	19.8667	78.1	2.06667
LV-shRNA + 5mM Lysine+ 2mM Arginine	11.4	88.1667	0.5
LV-shRNA + 5mM Lysine+ 2mM Homoarginine	13.8	85.3333	0.833333
LV-shRNA + 5mM Lysine+ 2g/L Glucose	22.7333	76.4	0.866667
	apoptotic cell SD	live cell sd
NC	1.70098	1.66433
lentivirus-shRNA	1.05357	1.15036
NC + 5mM Lysine	0.305505	1.35277
lentivirus-shRNA + 5mM Lysine	0.503322	2.65769
lentivirus-shRNA + 5mM Lysine+ 10mM Leucine	2.17332	2.5697
lentivirus-shRNA + 5mM Lysine+ 0.45g/L Tyrosine	1.71561	1.96723
lentivirus-shRNA + 5mM Lysine+ 2mM Arginine	1.64621	1.44338
lentivirus-shRNA + 5mM Lysine+ 2mM Homoarginine	0.953939	0.80829
lentivirus-shRNA + 5mM Lysine+ 2g/L Glucose	2.23681	2.78747
NC + 5mM Lys
LV-shRNA + 5mM Lys
LV-shRNA + 5mM Lys+ 10mM Leu
LV-shRNA + 5mM Lys+ 0.45g/L Tyr
LV-shRNA + 5mM Lys+ 2mM Arg
LV-shRNA + 5mM Lys+ 2mM Hom
LV-shRNA + 5mM Lys+ 2g/L Glu

## Sheet: ATP
sample NO	OD value	ATP（nmol）	per cell	ave	sd
blank	0	0
S1	0.215	2
S2	0.453	4
S3	0.857	6
S4	1.106	8
S5	1.435	10
NC	1.021	7.3265	0.014653	0.0146485	7.46408e-05
	1.026	7.36038	0.0147208
	1.015	7.28584	0.0145717
LV-shRNA+LY	0.658	4.86674	0.00973348	0.00973348	5.42096e-05
	0.662	4.89384	0.00978769
	0.654	4.83963	0.00967927
NC+ LY	0.985	7.08256	0.0141651	0.0142148	6.40461e-05
	0.987	7.09611	0.0141922
	0.994	7.14354	0.0142871
LV-shRNA	0.705	5.18522	0.0103704	0.0104247	6.21049e-05
	0.714	5.24621	0.0104924
	0.708	5.20555	0.0104111
LV-shRNA+ LY+L	0.711	5.22588	0.0104518	0.0104472	3.41061e-05
	0.713	5.23943	0.0104789
	0.708	5.20555	0.0104111
LV-shRNA+ LY+T	0.765	5.59179	0.0111836	0.0111836	4.06572e-05
	0.768	5.61212	0.0112242
	0.762	5.57146	0.0111429
LV-shRNA+ LY+A	0.858	6.22198	0.012444	0.0124665	9.02363e-05
	0.867	6.28297	0.0125659
	0.854	6.19487	0.0123897
LV-shRNA+ LY+H	0.804	5.85606	0.0117121	0.0117528	4.88639e-05
	0.806	5.86962	0.0117392
	0.811	5.9035	0.011807
LV-shRNA+ LY+G	0.698	5.13779	0.0102756	0.0103433	5.90735e-05
	0.705	5.18522	0.0103704
	0.706	5.192	0.010384

## Sheet: NADH
sample NO	OD value	NADH(pmol)	per cell	ave	sd
blank	0	0
S1	0.168	20
S2	0.568	40
S3	0.854	60
S4	1.136	80
S5	1.526	100
NC	1.125	76.7167	0.000255722	0.00025615	9.32398e-07
	1.124	76.6525	0.000255508
	1.132	77.1659	0.00025722
LV-shRNA+LY	0.625	44.6307	0.000148769	0.00014827	1.45603e-06
	0.615	43.989	0.00014663
	0.628	44.8232	0.000149411
NC+ LY	1.108	75.6258	0.000252086	0.000252157	7.51216e-07
	1.112	75.8825	0.000252942
	1.105	75.4333	0.000251444
LV-shRNA	0.795	55.5399	0.000185133	0.000184919	2.13907e-07
	0.793	55.4116	0.000184705
	0.794	55.4758	0.000184919
LV-shRNA+ LY+L	0.786	54.9624	0.000183208	0.000182851	4.45282e-07
	0.785	54.8982	0.000182994
	0.782	54.7057	0.000182352
LV-shRNA+ LY+T	0.843	58.6202	0.000195401	0.000196256	8.55627e-07
	0.847	58.8769	0.000196256
	0.851	59.1336	0.000197112
LV-shRNA+ LY+A	0.985	67.7326	0.000225775	0.000225276	1.25338e-06
	0.987	67.861	0.000226203
	0.976	67.1551	0.00022385
LV-shRNA+ LY+H	0.905	62.5989	0.000208663	0.000208877	5.65944e-07
	0.909	62.8555	0.000209518
	0.904	62.5347	0.000208449
LV-shRNA+ LY+G	0.795	55.5399	0.000185133	0.000184919	9.80243e-07
	0.798	55.7325	0.000185775
	0.789	55.1549	0.00018385
